# Supplementary material for: Comparison of DNA methylation profiles associated with spontaneous preterm birth in placenta and cord blood
Source: BMC Med Genomics. 2019 Jan 3;12:1. doi: 10.1186/s12920-018-0466-3 (PMC6318854; doi:10.1186/s12920-018-0466-3)
Supplement: Supplementary file 3 — Table S1. Overlapped SNPs of the sPTB-associated DMPs covered by the 450 K BeadChip. Overlapped known SNPs of the sPTB-associated DMPs covered by the 450 K BeadChip, with minor allele frequencies among East Asian, European (Caucasian), and African populations. (XLSX 11 kb) [file 12920_2018_466_MOESM3_ESM.xlsx]

## Sheet: Sheet1
Supplementary Table. Overlapped SNPs of the sPTB-associated DMPs covered by the 450K BeadChip
CpG sites	Replicated previous results	Chromosome	Position	Gene	Overlapped SNPs
					SNP	MAF-EAS	MAF-EUR	MAF-AFR
cg02001279	YES	chr19	940967	ARID3A	rs536492764	0	0.00099	0
					rs368903964	0.00198	0	0
					rs573083773	0	0	0.00151
					rs111826095	0	0	0.00756
cg04347477	YES	chr12	125002007	NCOR2	rs527941204	0	0	0.00076
					rs552607214	0	0	0
cg08943494	YES	chr11	36422615	PRR5L	rs182590817	0	0.00099	0
					rs576646468	0	0	0
					rs373714586	0	0	0
cg18598117	YES	chr19	941126	ARID3A	rs375203030	0	0	0
					rs547284124	0	0	0.00151
					rs571112292	0	0	0.00076
					rs538687306	0.00099	0	0
					rs550687367	0.00099	0	0
					rs114481623	0	0.00099	0.07413
					rs144914452	0	0.03976	0.00076
					rs554440908	0	0	0
cg18623216	YES	chr3	155421970	PLCH1	rs550395592	0	0	0.00076
					rs531476169	0	0.00099	0.00076
cg18183624	NO	chr17	47076904	IGF2BP1	rs543583812	0	0	0.00076
cg23039807	NO	chr2	240425897	/	rs543365296	0	0	0
					rs377764701	0	0	0.00076
					rs548117037	0	0	0.00076
					rs184026662	0	0.00199	0
cg23208717	NO	chr7	150082688	ZNF775	rs557222731	0	0	0.00227
					rs574036463	0	0.00099	0.00076
					rs536656107	0	0	0
cg26690511	NO	chr3	155422103	PLCH1	rs78091351	0.00595	0.00696	0.11195
Abbreviations:
MAF	minor allele frequency
EAS	East Asian
AFR	African
EUR	European
